# Supplementary material for: Fetal Brain-Derived Exosomal miRNAs from Maternal Blood: Potential Diagnostic Biomarkers for Fetal Alcohol Spectrum Disorders (FASDs)
Source: Int J Mol Sci. 2024 May 27;25(11):5826. doi: 10.3390/ijms25115826 (PMC11172088; doi:10.3390/ijms25115826)
Supplement: Supplementary file 1 [file ijms-25-05826-s001.zip]

Archive with 1 entries (1 files):
- ijms-2963649-supplementary.pdf
